# Supplementary material for: Subtractive and differential hybridization molecular analyses of Ceratitis capitata XX/XY versus XX embryos to search for male-specific early transcribed genes
Source: BMC Genet. 2014 Dec 1;15(Suppl 2):S5. doi: 10.1186/1471-2156-15-S2-S5 (PMC4255797; doi:10.1186/1471-2156-15-S2-S5)
Supplement: Additional file 3 — Table S1. BLASTX analysis results of the 24 SSH-MOS clones selected by differential hybridization screening. [file 1471-2156-15-S2-S5-S3.xls]

## Sheet: Foglio1
Table S1 - BLASTX analysis of the 24 SSH-MOS clones selected by differential hybridization screening
Clone	Size (bp)	Encoded protein fragment length (amino acids)	Best BlastX database match – Gene Name	E-value	Best BlastN C. capitata ESTs database match	E-value	Predicted protein/domains
AE5	427	100	GA18719 [D. pseudoobscura]	2e-15	gb|FG075523.1|	0.0	Twin of m4
AG5	813	271	GL22350 [D. persimilis]	1e-64	gb|FG080302.1|	0.0	eIF3-S10, PCI (Proteasome, COP9, Initiation factor 3) domain
AH4	717	105	AAB17945.1 [C. capitata]	3e-40	gb|FG086741.1|	1e-150	Mariner transposase
BA11	541	---	---	---	gb|FG073114.1|	0.0	---
BD10	391	98	ADD20011.1 [G. morsitans] – Serpine1	1e-18	gb|FG070497.1|	0.0	Vasa intronic gene, Hyaluronan/mRNA-binding domain
BE6	554	62	GH23158 [D. grimshawi]	1e-04	gb|FG076670.1|	0.0	---
BG10	442	101	GI23731 [D. mojavensis]	1e-16	---	---	Distal Antenna
CB11	305	66	TA01224p [D. melanogaster]	2e-30	gb|FG075026.1|	6e-96	Ribosomal protein S6
CD3	776	258	XP_001661254 [Ae. aegypti]	1e-115	gb|FG089286.1|	0.0	Trifunctional protein
CF2	573	191	GJ14499 [D. virilis]	83-101	gb|FG086241.1|	0.0	RNA helicase DEAD-box / Rm62
DE3	572	---	---	---	gb|FG078089.1|	0.0	---
DF2	407	67	GI15703 [Drosophila mojavensis] ]	0.16	gb|FG080796.1|	0.0	Trypsin-like alpha-4
EA1	881	136	GE22037 [D. yakuba]	8e-44	gb|FG068332.1|	0.0	Ocho, Enhancer of split m4
EA6	397	113	GK25636 [D. willistoni]	3e-41	gb|FG089028.1|	0.0	Innexin 2
EA7	743	148	Phum_PHUM596260 [P. humanus corporis]	5e-10	---	---	Spatzle protein
EA10	436	---	---	---	gb|FG072069.1|	4e-104	---
EB2	454	73	GK15407 [D. willistoni]	6e-34	gb|FG071243.1|	0.0	Profilin
EB4	485	---	---	---	gb|FG086874.1|	5e-59	---
EC3	680	117	RE41765p [D. melanogaster]	5e-47	gb|FG079610.1|	0.0	DUF758 domain
EC4	393	---	---	---	gb|FG074936.1|	0.0	---
ED11	540	179	ADD18300.1 [G. morsitans] - ATP-dependent RNA helicase	2e-79	---	---	RNA helicase DEAD-box / Rm62
EF9	460	59	GJ24617 [D. virilis]	1e-16	---	---	Hemomucin
EG2	441	145	GH13539 [D. grimshawi]	2e-19	gb|FG069128.1|	2e-17	Blastoderm Specific Gene
EH5	634	212	GI13274 [D. mojavensis]	1e-23	---	---	Ribosome Biogenesis protein
